# Supplementary material for: Degradation Acyclovir Using Sodium Hypochlorite: Focus on Byproducts Analysis, Optimal Conditions and Wastewater Application
Source: Molecules. 2024 Aug 9;29(16):3783. doi: 10.3390/molecules29163783 (PMC11357095; doi:10.3390/molecules29163783)
Supplement: Supplementary file 1 [file molecules-29-03783-s001.zip]

Archive with 1 entries (1 files):
- molecules-3103181-supplementary.pdf
